# Supplementary material for: TCRep 3D: An Automated In Silico Approach to Study the Structural Properties of TCR Repertoires
Source: PLoS One. 2011 Oct 28;6(10):e26301. doi: 10.1371/journal.pone.0026301 (PMC3203878; doi:10.1371/journal.pone.0026301)
Supplement: Table S1 — (A) List of TCRpMHC crystal structures used in the test set. (B) List of crystal structures of unbound TCR and pMHC used to complement the template list and update the definition of canonical restraints. (XLS) [file pone.0026301.s004.xls]

## Sheet: Sheet1
PDB ID		Resolution	TCRVα	TCRVβ	Peptide	MHC
1ao7		2.6	HU-2S1	HU-13S1	Tax	HLA-A2
1bd2		2.5	HU-21S1	HU-13S1	Tax	HLA-A2
1g6r		2.8	MU-3S1	MU-8S2	SIYR	H-2KB
1kj2		2.71	MU-2S2	MU-2S1	pKB1	H-2KB
1lp9		2	MU-8S3	MU-8S1	P1049	HLA-A2
1mi5		2.5	HU-4S1	HU-2S1	EBV	HLA-B8
1nam		2.7	MU-17S3	MU-2S1	VSV8	H-2KB
1oga		1.4	HU-10S1	HU-17S1	MP58-66	HLA-A2
2ckb		3	MU-3S1	MU-8S2	dEV8	H-2KB
2bnr		1.9	HU-23S1	HU-13S1	NY-ESO1	HLA-A2
ID		Resolution	TCRVα	TCRVβ
1934*		2.2	X
1b88		2.5	X
1bec		1.7		X
1i9e		2.5	X
1h5b		1.85	X
1kb5		2.5	X	X
1ktk		3		X
1nfd		2.8	X	X
